# Supplementary material for: GDF15 affects venous thrombosis by promoting EndMT through smad2/p-smad2 pathway
Source: Thromb J. 2023 Sep 18;21:98. doi: 10.1186/s12959-023-00547-7 (PMC10506185; doi:10.1186/s12959-023-00547-7)
Supplement: Supplementary file 1 — Supplementary Material 1 [file 12959_2023_547_MOESM1_ESM.xlsx]

## Sheet: Sheet1
			Sequece of Primers
			Human Gene	Sequece 5'-3'
			ACTB-F	CATGTACGTTGCTATCCAGGC
			ACTB-R	CTCCTTAATGTCACGCACGAT
			ASMA-F	GGCATTCACGAGACCACCTAC
			ASMA-R	CGACATGACGTTGTTGGCATAC
			CD31-F	AACAGTGTTGACATGAAGAGCC
			CD31-R	TGTAAAACAGCACGTCATCCTT
			PLAU-F	GGGAATGGTCACTTTTACCGAG
			PLAU-R	GGGCATGGTACGTTTGCTG
			PLAUR-F	TGTAAGACCAACGGGGATTGC
			PLAUR-R	AGCCAGTCCGATAGCTCAGG
			SELP-F	ATGGGTGGGAACCAAAAAGG
			SELP-R	GGCTGACGGACTCTTGATGTAT
			SM22-F	CCGTGGAGATCCCAACTGG
			SM22-R	CCATCTGAAGGCCAATGACAT
			TF-F	TGATGTGGATAAAGGAGAAAACTACTGT
			TF-R	CTACCGGGCTGTCTGTACTCTTC
			TFPI-F	TTGTGCATTCAAGGCGGATGA
			TFPI-R	TCTTCGCACTGTCGAGTGAAA
			THBD-F	ACCTTCCTCAATGCCAGTCAG
			THBD-R	CGTCGCCGTTCAGTAGCAA
			VWF-F	CCGATGCAGCCTTTTCGGA
			VWF-R	TCCCCAAGATACACGGAGAGG
			NES-F	CTGCTACCCTTGAGACACCTG
			NES-R	GGGCTCTGATCTCTGCATCTAC
			VEGFR2-F	GTGATCGGAAATGACACTGGAG
			VEGFR2-R	CATGTTGGTCACTAACAGAAGCA
			MMP2-F	CCCACTGCGGTTTTCTCGAAT
			MMP2-R	CAAAGGGGTATCCATCGCCAT
			Vimentin-F	AGTCCACTGAGTACCGGAGAC
			Vimentin-R	CATTTCACGCATCTGGCGTTC
			TGFBR1-F	GCTGTATTGCAGACTTAGGACTG
			TGFBR1-R	TTTTTGTTCCCACTCTGTGGTT
			TGFBR2-F	AAGATGACCGCTCTGACATCA
			TGFBR2-R	CTTATAGACCTCAGCAAAGCGAC
			Mouse Gene	Sequece 5'-3'
			ACTB-F	GGCTGTATTCCCCTCCATCG
			ACTB-R	CCAGTTGGTAACAATGCCATGT
			GDF15-F	CTGGCAATGCCTGAACAACG
			GDF15-R	GGTCGGGACTTGGTTCTGAG
			SM22-F	CAACAAGGGTCCATCCTACGG
			SM22-R	ATCTGGGCGGCCTACATCA

## Sheet: Sheet2
		小鼠
		Mouse Gene	sequece 5'-3'
		ACTB-F	GGCTGTATTCCCCTCCATCG
		ACTB-R	CCAGTTGGTAACAATGCCATGT
		GDF15-F	CTGGCAATGCCTGAACAACG
		GDF15-R	GGTCGGGACTTGGTTCTGAG
		SM22-F	CAACAAGGGTCCATCCTACGG
		SM22-R	ATCTGGGCGGCCTACATCA

## Sheet: Sheet3
		缩写	全称
		BCA	Bicinchoninic acid
		DVT	Deep Vein Thrombosis
		ECM	Endothelial cell culture-medium
		Elisa	Enzyme linked immunosorbent assa
		EndMT	Endothlial-mesenchymal transition
		GDF15	Growth differentiation factor15
		hsCRP	High-sensitivity C-reactive protein
		HUVECs	Human Umbilical Vein Endothelial Cells
		IL-1β	Interleukin-1β
		PAI-1	Plasminogen activator inhibitor-1
		RT-qPCR	Quantitative Real-time PCR
		SM22	Smooth Muscle Protein 22-α
		TGFβ	Transforming Growth Factor-β
		TNFα	Tumor necrosis factor-α
		VTE	Venous Thrombus Embolism
